# Supplementary material for: Genome-Wide Identification and Expression Profiling of DUF221 Gene Family Provides New Insights Into Abiotic Stress Responses in Potato
Source: Front Plant Sci. 2022 Jan 20;12:804600. doi: 10.3389/fpls.2021.804600 (PMC8811145; doi:10.3389/fpls.2021.804600)
Supplement: Supplementary file 1 [file Table_1.XLS]

## Sheet: s2
#Please import the downloaded file into Microsoft Excel or other speadsheet software
miRNA_Acc.	Target_Acc.	Expectation	UPE$	miRNA_start	miRNA_end	Target_start	Target_end	miRNA_aligned_fragment	alignment	Target_aligned_fragment	Inhibition	Target_Desc.	Multiplicity
stu-miR8044-3p	StDDP6	3.5	-1	1	21	967	987	UCUCCAGCGAUAUUUGAAACU	::::::: :::.:::.::	UCAUUCAAAUCUCGUUGGGGA	Translation		1
stu-miR166c-5p	StDDP5	4	-1	1	21	1422	1442	GGAAUGUUGUUUGGCUCGAGG	.::.::::: :: ::.:::::	UCUUGAGCCCAAAAAUAUUCC	Cleavage		1
stu-miR8001b-5p	StDDP7	4	-1	1	24	1995	2018	AUGGGGAUUAGUAUGAAAAUUUGC	:::::::::.:::..: :	UCUUCCUUUCAUACUGAUCUUCUU	Cleavage		1
stu-miR8015-5p	StDDP6	4	-1	1	24	422	445	UAUUGGAUAUUGAAAAUGAAACUU	: ::::.:::::::::.	UUGAUAAACUUUCGAUAUCCAAUG	Cleavage		1
stu-miR8015-5p	StDDP10	4	-1	1	24	422	445	UAUUGGAUAUUGAAAAUGAAACUU	: ::::.:::::::::.	UUGAUAAACUUUCGAUAUCCAAUG	Cleavage		1
stu-miR8024a-3p	StDDP6	4	-1	1	24	1242	1265	UUGGAGGAUUUGAAGAUUUCAACU	: : :::.:. :::::::::..:	AAUGGAAGUUGUCAAAUCCUUUAU	Cleavage		1
stu-miR8024b	StDDP6	4	-1	1	24	1242	1265	UUGGAGGAUUUGAAGAUUUCAACU	: : :::.:. :::::::::..:	AAUGGAAGUUGUCAAAUCCUUUAU	Cleavage		1
stu-miR8039	StDDP2	4	-1	1	21	838	858	UUUCCUAUCUGAACUAUCACC	:::::.:::::::: ::.:	UGUGAUGGUUCAGAUUUGAGA	Cleavage		1
stu-miR156f-3p	StDDP1	4.5	-1	1	22	1428	1449	CUCACUUCUCUUUCUGUCAAUC	: ::..::.:::::.::::	UAGUGGUAGGAAGAGGAGUGCA	Cleavage		2
stu-miR156f-3p	StDDP1	4.5	-1	1	22	963	984	CUCACUUCUCUUUCUGUCAAUC	::::: :.. ::::::::	AGGUGACAAAGGAAGAAGUGAU	Translation		2
stu-miR395a	StDDP4	4.5	-1	1	21	822	842	CUGAAGUGUUUGGGGGAACUC	.:::.::....:..:::..:	UGGUUUCCUUGGAUGCUUUGG	Cleavage		1
stu-miR395b	StDDP4	4.5	-1	1	21	822	842	CUGAAGUGUUUGGGGGAACUC	.:::.::....:..:::..:	UGGUUUCCUUGGAUGCUUUGG	Cleavage		1
stu-miR395c	StDDP4	4.5	-1	1	21	822	842	CUGAAGUGUUUGGGGGAACUC	.:::.::....:..:::..:	UGGUUUCCUUGGAUGCUUUGG	Cleavage		1
stu-miR395d	StDDP4	4.5	-1	1	21	822	842	CUGAAGUGUUUGGGGGAACUC	.:::.::....:..:::..:	UGGUUUCCUUGGAUGCUUUGG	Cleavage		1
stu-miR395e	StDDP4	4.5	-1	1	21	822	842	CUGAAGUGUUUGGGGGAACUC	.:::.::....:..:::..:	UGGUUUCCUUGGAUGCUUUGG	Cleavage		1
stu-miR395f	StDDP4	4.5	-1	1	21	822	842	CUGAAGUGUUUGGGGGAACUC	.:::.::....:..:::..:	UGGUUUCCUUGGAUGCUUUGG	Cleavage		1
stu-miR395g	StDDP4	4.5	-1	1	21	822	842	CUGAAGUGUUUGGGGGAACUC	.:::.::....:..:::..:	UGGUUUCCUUGGAUGCUUUGG	Cleavage		1
stu-miR395h	StDDP4	4.5	-1	1	21	822	842	CUGAAGUGUUUGGGGGAACUC	.:::.::....:..:::..:	UGGUUUCCUUGGAUGCUUUGG	Cleavage		1
stu-miR395i	StDDP4	4.5	-1	1	21	822	842	CUGAAGUGUUUGGGGGAACUC	.:::.::....:..:::..:	UGGUUUCCUUGGAUGCUUUGG	Cleavage		1
stu-miR395j	StDDP4	4.5	-1	1	21	822	842	CUGAAGUGUUUGGGGGAACUC	.:::.::....:..:::..:	UGGUUUCCUUGGAUGCUUUGG	Cleavage		1
stu-miR7980a	StDDP3	4.5	-1	1	24	1969	1992	AUGAGAUGAAGUCAAUGUUUGGAC	:.: :..: ::::::.::::. :	CUUCCAGUACUGACUUUAUCUUUU	Cleavage		1
stu-miR7990a	StDDP7	4.5	-1	1	24	505	528	UUCAAAUGAUCGUAACUUUGGCCU	: .:::::::: .:::: :::	UUGGUAAAGUUACUGUCAUGUGAC	Translation		1
stu-miR7991a	StDDP2	4.5	-1	1	24	2295	2318	AGGAGGUCGGAAUUUUUAAUGAAU	::::.::.:::: :.::.:	AGAAAUUAGAAGUUCCUAUCUUCC	Cleavage		1
stu-miR7991b	StDDP2	4.5	-1	1	24	2295	2318	AGGAGGUCGGAAUUUUUAAUGAAU	::::.::.:::: :.::.:	AGAAAUUAGAAGUUCCUAUCUUCC	Cleavage		1
stu-miR7991c	StDDP2	4.5	-1	1	24	2295	2318	AGGAGGUCGGAAUUUUUAAUGAAU	::::.::.:::: :.::.:	AGAAAUUAGAAGUUCCUAUCUUCC	Cleavage		1
stu-miR7992-5p	StDDP6	4.5	-1	1	24	1859	1882	UUUGACAAUGCACAUCUAGACACU	:: : :::::::::: :::. :	UUUGGCCAGAUGUGCAUCGUCGUA	Cleavage		1
stu-miR8002-5p	StDDP2	4.5	-1	1	24	1311	1334	UUUUUCGUGAUAAUAAUGGAAUCA	:::: ::::.:.::.:::	GUUCUCCAGGUUUAUUAUGAGAAA	Cleavage		1
stu-miR8007a-3p	StDDP1	4.5	-1	1	24	1209	1232	CGAAAAAUGAAAAGUGCCACAUAA	:: ::::::.:::::::: : :	UUUGGUGGCAUUUUUCAUUGUGCC	Cleavage		1
stu-miR8022	StDDP3	4.5	-1	1	24	2106	2129	UUUAAAUGAGAAUUUUGGACUAUU	:.:::::: ::.::::. :	CUACCUUCAAAAUGCUUAUUUGCA	Translation		1
stu-miR8033-3p	StDDP6	4.5	-1	1	22	2137	2158	UCAAUUCUGCAGCUUUAGGAGU	..:..::::: ::..::.:::.	GUUUUUAAAGGUGUGGAGUUGG	Cleavage		1
stu-miR8051-5p	StDDP5	4.5	-1	1	20	1433	1452	UAGUAUGGUAGAAAGAUUCA	::: :: ::.:::::.::	AAAAUAUUCCUGCCAUAUUA	Cleavage		1
stu-miR160a-3p	StDDP2	5	-1	1	21	1407	1427	GCGUAUGAGGAGCCAAGCAUA	: .::::.:.. ::::.::	CCUCUUUGGUUUUGCAUAUGC	Cleavage		1
stu-miR172a-5p	StDDP7	5	-1	1	21	271	290	GUAGCAUAAUCAAGAUUCACA	::.: ::::::: ::::..	GCUGGA-CUUGAUUCUGCUGU	Cleavage		1
stu-miR172b-5p	StDDP2	5	-1	1	21	41	61	GCAGCACCAUCAAGAUUCACA	: : :.::: .:::::::::	UUUCAGUCUGUGUGGUGCUGC	Translation		1
stu-miR172d-3p	StDDP1	5	-1	1	21	487	506	GGAAUCUUGAUGAUGCUGCAG	::::::.::: :: ::::::	AUGCAGCGUCACCA-GAUUCC	Translation		1
stu-miR1886a	StDDP1	5	-1	1	24	780	803	AUGGUAUCGUGAGAUGAAAUCAGC	:::.::::::. : :.:.:	AAGCUUUUUAUCUCAUCAAAUCGU	Cleavage		1
stu-miR1886b	StDDP1	5	-1	1	24	780	803	AUGGUAUCGUGAGAUGAAAUCAGC	:::.::::::. : :.:.:	AAGCUUUUUAUCUCAUCAAAUCGU	Cleavage		1
stu-miR1886c	StDDP1	5	-1	1	24	780	803	AUGGUAUCGUGAGAUGAAAUCAGC	:::.::::::. : :.:.:	AAGCUUUUUAUCUCAUCAAAUCGU	Cleavage		1
stu-miR1886d	StDDP1	5	-1	1	24	780	803	AUGGUAUCGUGAGAUGAAAUCAGC	:::.::::::. : :.:.:	AAGCUUUUUAUCUCAUCAAAUCGU	Cleavage		1
stu-miR1886e	StDDP1	5	-1	1	24	780	803	AUGGUAUCGUGAGAUGAAAUCAGC	:::.::::::. : :.:.:	AAGCUUUUUAUCUCAUCAAAUCGU	Cleavage		1
stu-miR1886f	StDDP1	5	-1	1	24	780	803	AUGGUAUCGUGAGAUGAAAUCAGC	:::.::::::. : :.:.:	AAGCUUUUUAUCUCAUCAAAUCGU	Cleavage		1
stu-miR319-3p	StDDP1	5	-1	1	21	147	167	UUGGACUGAAGGGUUCCCUUC	::: .::.:::.::...:	ACAGGAUGCCUUUCGGUUUGA	Cleavage		1
stu-miR319a-3p	StDDP5	5	-1	1	21	1600	1620	UUGGACUGAAGGGAGCUCCCU	::: ::::::::::.:	UUUGAGGUCCCUUCAGUUCCU	Cleavage		1
stu-miR319b	StDDP5	5	-1	1	20	1601	1620	UUGGACUGAAGGGAGCUCCU	::: ::::::::::.:	UUGAGGUCCCUUCAGUUCCU	Cleavage		1
stu-miR384-5p	StDDP6	5	-1	1	20	2151	2170	UUGGCAUUCUGUCCACCUCC	:::: :::::::: :.::.	GGAGUUGGACAGACCGUCAG	Cleavage		1
stu-miR398b-3p	StDDP3	5	-1	1	21	1412	1432	UUGUGUUCUCAGGUCACCCCU	: : :: :.::.::.::.::	AUGUGUUUCUUGGGAGCAUAA	Cleavage		1
stu-miR4376-5p	StDDP6	5	-1	1	21	652	672	UACGCAGGAGAGAUGAUGCUG	: :::.:::..:::::.	GUCGAACAUUUCUUUUGCGUG	Cleavage		1
stu-miR4376-5p	StDDP10	5	-1	1	21	652	672	UACGCAGGAGAGAUGAUGCUG	: :::.:::..:::::.	GUCGAACAUUUCUUUUGCGUG	Cleavage		1
stu-miR477a-3p	StDDP2	5	-1	1	22	177	198	GAAGCUCUAGCAGGGAGAGCCA	.:::::. :.:.:: ::::	UCCUUCUCCUAGUUGGAUCUUC	Cleavage		1
stu-miR482a-3p	StDDP6	5	-1	1	22	2140	2161	UUUCCAAUUCCACCCAUUCCUA	:: : :::::.::::: :	UUUAAAGGUGUGGAGUUGGACA	Cleavage		1
stu-miR482d-5p	StDDP2	5	-1	1	21	2311	2331	CGUGAGUGGUGGGGUAAGAUA	:::::: :..:::::: .::	UAUCUUCCUUCACCACGUACA	Cleavage		2
stu-miR482d-5p	StDDP2	5	-1	1	21	1463	1483	CGUGAGUGGUGGGGUAAGAUA	: : :::..:::...::.::	UUUAUUAUUCCAUUGCUUACC	Cleavage		2
stu-miR482d-5p	StDDP3	5	-1	1	21	1526	1546	CGUGAGUGGUGGGGUAAGAUA	: ::: :..::.::::.::	CAACUUUCUUCAUCACUUACA	Cleavage		1
stu-miR482e-5p	StDDP3	5	-1	1	21	328	348	AGUGGGUGGUGUGGUAAGAUU	: :: ::..:::...:...::	AUUCCUAUUACAUUGCUUGCU	Cleavage		1
stu-miR5303a	StDDP9	5	-1	1	24	610	633	UUUUGGAGAAUCCGACACGCACCC	:: .:: .:::: :::::.::	UGGACUGUUAUGGAUGCUCCAGAA	Cleavage		1
stu-miR5303b	StDDP9	5	-1	1	24	610	633	UUUUGGAGAAUCCGACACGCACCC	:: .:: .:::: :::::.::	UGGACUGUUAUGGAUGCUCCAGAA	Cleavage		1
stu-miR5303c	StDDP9	5	-1	1	24	610	633	UUUUGGAGAAUCCGACACGCACCC	:: .:: .:::: :::::.::	UGGACUGUUAUGGAUGCUCCAGAA	Cleavage		1
stu-miR5303d	StDDP9	5	-1	1	24	610	633	UUUUGGAGAAUCCGACACGCACCC	:: .:: .:::: :::::.::	UGGACUGUUAUGGAUGCUCCAGAA	Cleavage		1
stu-miR5303f	StDDP5	5	-1	1	24	2077	2100	AUUUUUGGAGAAUCUGACACGGGU	: :: :.::: .::...::::	CUACAUGGCGGAUAUUCUGGAAAU	Translation		1
stu-miR5303f	StDDP1	5	-1	1	24	744	768	AUUUUUGGAGAAUC-UGACACGGGU	: : ::: :: ::::::.:: ::::	AACAGUGGCAAGAUUCUUCACAAAU	Cleavage		1
stu-miR6022	StDDP7	5	-1	1	21	1535	1555	UGGAAGGGAGAAUAUCCAGGA	::.:: :.::::.::: :::	UCUUGUUUGUUCUUCCUGCCA	Cleavage		1
stu-miR6022	StDDP2	5	-1	1	21	283	303	UGGAAGGGAGAAUAUCCAGGA	:.: : ::::::::: :: ::	UUCCGAAUAUUCUCCAUUGCA	Cleavage		1
stu-miR6022	StDDP1	5	-1	1	21	415	435	UGGAAGGGAGAAUAUCCAGGA	:.: : ::::::::: :: ::	UUCCGAAUAUUCUCCAUUGCA	Cleavage		1
stu-miR6023	StDDP6	5	-1	1	22	1617	1638	UUCCAUGAAAGUGUUUUUGGAU	..::.::.:::::. ::: :	UCUUAAGAAUACUUUUCUGGUA	Cleavage		1
stu-miR7980b-3p	StDDP3	5	-1	1	24	1967	1990	GAGAUGGAAUCAGUGUUUGGACAU	:.: :..::::: :..::::.	CCCUUCCAGUACUGACUUUAUCUU	Cleavage		1
stu-miR7981-3p	StDDP5	5	-1	1	24	1951	1974	AUAGGACUUUAGUUUAGUUAAGGU	.: :: ::: ..: :::::.:::	UUCCUACCUAUGUUCAAGUCUUAU	Translation		1
stu-miR7983-3p	StDDP9	5	-1	1	24	988	1011	ACUAAUGCCGGUAAAGACUUUAAC	: :: :: ::::..::.:::: :	CUGAAUGUAUUUAUUGGUAUUACU	Cleavage		1
stu-miR7984c-3p	StDDP3	5	-1	1	24	1392	1414	CCUUCAUAAAGUUUGGUAUCGUAA	:::: :: .. ::::::.:::: :	UUAC-AUCUUUAACUUUGUGAAUG	Cleavage		1
stu-miR7993a	StDDP5	5	-1	1	24	1347	1370	AUAUUUUAUGUGGUUAACUUAACU	:: .::: ::.:.::..:: ::	UCUUUGGUUUACUAUAUGGAACAU	Cleavage		1
stu-miR7993b-3p	StDDP5	5	-1	1	24	1347	1370	AUAUUUUAUGUGGUUAACUUAACU	:: .::: ::.:.::..:: ::	UCUUUGGUUUACUAUAUGGAACAU	Cleavage		1
stu-miR7993c	StDDP5	5	-1	1	24	1347	1370	AUAUUUUAUGUGGUUAACUUAACU	:: .::: ::.:.::..:: ::	UCUUUGGUUUACUAUAUGGAACAU	Cleavage		1
stu-miR7993d	StDDP5	5	-1	1	24	1347	1370	AUAUUUUAUGUGGUUAACUUAACU	:: .::: ::.:.::..:: ::	UCUUUGGUUUACUAUAUGGAACAU	Cleavage		1
stu-miR7994b-5p	StDDP4	5	-1	1	26	282	307	AGUUUAUGCCCAAGUAUAUAAUAUAU	: :. :.: ::.::: ::::: :::	CUCUGCUGUUUAUUUGCGCAUAUACU	Translation		1
stu-miR8001b-5p	StDDP1	5	-1	1	24	1899	1922	AUGGGGAUUAGUAUGAAAAUUUGC	: : : :::::.: ::::::..	ACCAUUAUUCAUGCAAAUCCCUGC	Translation		1
stu-miR8007a-3p	StDDP5	5	-1	1	24	306	329	CGAAAAAUGAAAAGUGCCACAUAA	:::: . :::::::: :::	CAUCGUGGGGAUUUUCAUUCUUCU	Cleavage		1
stu-miR8007b-3p	StDDP5	5	-1	1	24	306	329	CGAAAAAUGAAAAGUACCACAUAA	:::: . :::::::: :::	CAUCGUGGGGAUUUUCAUUCUUCU	Cleavage		1
stu-miR8020	StDDP1	5	-1	1	24	878	901	AAUUUCAUUGAGUAUGUUGUUGUU	::: :::::.: .:: :::::	GGGAACUACAUAUUGGAUCAAAUU	Translation		1
stu-miR8022	StDDP5	5	-1	1	24	690	712	UUUAAAUGAGAAUUUUGGACUAUU	: : :::::.:: :::::: :::	CAAACUCCAAGAU-CUCAUUAAAA	Translation		1
stu-miR8022	StDDP1	5	-1	1	24	1916	1939	UUUAAAUGAGAAUUUUGGACUAUU	:. :.:::::.::: :::	UCCCUGCUCAGAUUCUUAUUGAAA	Cleavage		1
stu-miR8029	StDDP4	5	-1	1	24	741	764	AGCCAUUUUUCUUUGUUUUGGAGC	:.:..::. :::: :::::	GAAGAAGAGUAAGCAAAAUUGGCU	Translation		1
stu-miR8035	StDDP3	5	-1	1	22	2139	2160	UCCAUCUUCAAUAUCACUUUCU	.:.:::::. ::::::::	UAGAGGUGAUGAUGAAGAUGAC	Translation		1
stu-miR8039	StDDP3	5	-1	1	21	181	201	UUUCCUAUCUGAACUAUCACC	: :: :: ::..::: ::::.	GUUGUUAAUUUGGAUUGGAAG	Cleavage		1
stu-miR8048-5p	StDDP3	5	-1	1	21	2146	2166	CUCAUUAGCAUCUCCAUCUUG	: :::: ::::: ::::::	GAUGAUGAAGAUGACAAUGAG	Cleavage		1
stu-miR8050-5p	StDDP9	5	-1	1	20	61	80	AAGUAGGAAUCAAGGUCAAU	.:: : ::: :::.:::::	GUUUCCAUUGUUUCUUACUU	Translation		1
stu-miR8051-5p	StDDP1	5	-1	1	20	329	348	UAGUAUGGUAGAAAGAUUCA	::::::::::... :::	ACAAUCUUUCUAUUGCACUU	Cleavage		1
