# Supplementary material for: Genome-Wide Identification and Expression Profiling of DUF221 Gene Family Provides New Insights Into Abiotic Stress Responses in Potato
Source: Front Plant Sci. 2022 Jan 20;12:804600. doi: 10.3389/fpls.2021.804600 (PMC8811145; doi:10.3389/fpls.2021.804600)
Supplement: Supplementary file 2 [file Table_2.XLS]

## Sheet: Sheet1
	Gene	Primers
	StDDP2	F	TGGATGCATTCGTGTTGGTG
		R	ATGACTCGGCAGGAATTTGC
	StDDP5	F	TTGACGACGGATCAAACAGG
		R	TAGCAAACAACTGCCGTGAG
	StDDP7	F	CATGCTGGACTTGATTCTGCTG
		R	TCCCATCTGACACGTTAACTGG
	StDDP8	F	ACGCTTGGAGATATAGGCCTTG
		R	TGGTTGGAGCCGCAAAATTG
	StDDP9	F	AACCGGTTGTTAAGCTGCAG
		R	TGTTGCGTGGCTTTCTGATG
